# Supplementary material for: Adsorption of oxytetracycline on kaolinite
Source: PLoS One. 2019 Nov 15;14(11):e0225335. doi: 10.1371/journal.pone.0225335 (PMC6857953; doi:10.1371/journal.pone.0225335)
Supplement: S1 Table — (XLSX) [file pone.0225335.s001.xlsx]

## Sheet: Sheet1
	5mg/L			10mg/L			25mg/L
	t	qt	SD	t	qt	SD	t	qt	SD
	0.16	0.32	0.05	0.16	0.39	0.01	0.16	1.36	0.21
	0.33	0.36	0.03	0.33	0.63	0.04	0.33	1.79	0.05
	0.5	0.68	0.01	0.5	0.77	0.02	0.5	1.89	0.07
	1	0.69	0.01	1	1.2	0.1	1	2.53	0.2
	2	0.81	0.01	2	1.47	0.06	2	3.13	0.08
	4	0.96	0.05	4	2.33	0.19	4	3.34	0.01
	6	1.11	0.08	6	2.37	0.12	6	3.8	0.31
	8	1.26	0.01	8	2.45	0.1	8	4.3	0.05
	12	1.5	0.01	12	2.63	0.01	12	5.82	0.09
	16	1.6	0.01	16	2.98	0.01	16	6.67	0.09
	20	1.78	0.02	20	3.29	0.02	20	6.98	0.07
	24	1.84	0.1	24	3.37	0.02	24	7.09	0.01
	36	1.9	0.02	36	3.62	0.03	36	7.12	0.05
	48	2.03	0.01	48	3.7	0.01	48	7.18	0.01
