# Supplementary material for: Adsorption of oxytetracycline on kaolinite
Source: PLoS One. 2019 Nov 15;14(11):e0225335. doi: 10.1371/journal.pone.0225335 (PMC6857953; doi:10.1371/journal.pone.0225335)
Supplement: S2 Table — (XLSX) [file pone.0225335.s002.xlsx]

## Sheet: Sheet1
	288K			298K			308K
	t	qe	SD	t	qe	SD	t	qe	SD
	0.69	0.63	0.08	0.55	0.9	0.03	0.39	1.22	0.05
	2.5	1	0.21	2.31	1.37	0.1	1.53	2.45	0.03
	1.26	1.25	0.04	1.12	1.29	0.02	0.66	1.45	0.01
	2.68	1.77	0.02	1.93	2.02	0.01	1.09	2.3	0.01
	3.89	2.04	0.03	2.66	2.45	0.04	1.22	2.93	0.01
	6.03	2.99	0.16	4.59	3.47	0.09	1.99	4.34	0.04
	12.43	4.18	0.14	9.5	5.17	0.12	4.71	6.76	0.01
	21.42	4.53	0.19	16.99	6	0.14	8.24	8.92	0.09
