# Supplementary material for: Adsorption of oxytetracycline on kaolinite
Source: PLoS One. 2019 Nov 15;14(11):e0225335. doi: 10.1371/journal.pone.0225335 (PMC6857953; doi:10.1371/journal.pone.0225335)
Supplement: S3 Table — (XLSX) [file pone.0225335.s003.xlsx]

## Sheet: Sheet1
	1/T	LnKd	SD
1mg/L	0.00347	6.81678	0.08
	0.00336	7.40023	0.07
	0.00325	8.04822	0.08
3mg/L	0.00347	5.99146	0.06
	0.00336	7.04907	0.09
	0.00325	7.37858	0.08
	--	--	--
5mg/L	0.00347	6.89979	0.08
	0.00336	6.68532	0.09
	0.00325	7.69483	0.1
	--	--	--
8mg/L	0.00347	6.49292	0.09
	0.00336	6.95333	0.09
	0.00325	7.65449	0.1
	--	--	--
10mg/L	0.00347	6.2623	0.08
	0.00336	6.82552	0.05
	0.00325	7.78391	0.06
	--	--	--
15mg/L	0.00347	6.20628	0.08
	0.00336	6.62803	0.07
	0.00325	7.6875	0.04
	--	--	--
25mg/L	0.00347	5.81795	0.06
	0.00336	6.29934	0.03
	0.00325	7.26909	0.08
	--	--	--
35mg/L	0.00347	5.35415	0.05
	0.00336	5.86689	0.08
	0.00325	6.98705	0.07
