# Supplementary material for: Adsorption of oxytetracycline on kaolinite
Source: PLoS One. 2019 Nov 15;14(11):e0225335. doi: 10.1371/journal.pone.0225335 (PMC6857953; doi:10.1371/journal.pone.0225335)
Supplement: S4 Table — (XLSX) [file pone.0225335.s004.xlsx]

## Sheet: Sheet1
	Ph	qe	SD	Ph	qe	SD
	3.5	1.95	0.01	3.5	3.05	0.02
	4.5	2	0.01	4.5	3.92	0.09
	5.5	2.213	0.05	5.5	4.04	0.08
	6.5	1.9	0.06	6.5	3.96	0.12
	7.5	1.71	0.02	7.5	2.91	0.07
	8.5	1.52	0.03	8.5	2.1	0.01
	9.5	1.44	0.1	9.5	2.38	0.13
	10.5	1.36	0.11	10.5	2.12	0.03
	11.5	1.21	0.12	11.5	1.9	0.07
