# Supplementary material for: Adsorption of oxytetracycline on kaolinite
Source: PLoS One. 2019 Nov 15;14(11):e0225335. doi: 10.1371/journal.pone.0225335 (PMC6857953; doi:10.1371/journal.pone.0225335)
Supplement: S5 Table — (XLSX) [file pone.0225335.s005.xlsx]

## Sheet: Sheet1
	Ce	Kd
	0.55	1636.36
	2.31	593.074
	1.12	1151.79
	1.93	1046.63
	2.66	921.053
	4.59	755.991
	9.5	544.211
	16.99	353.149
